# Supplementary material for: Dose–Response Associations Between Daily Step Count, Cardiorespiratory Fitness, and Symptoms of Depression, Anxiety, and Stress in University Students
Source: J Clin Med. 2026 Apr 22;15(9):3191. doi: 10.3390/jcm15093191 (PMC13163769; doi:10.3390/jcm15093191)
Supplement: Supplementary file 1 [file jcm-15-03191-s001.zip]

Archive with 1 entries (1 files):
- jcm-4260280-supplementary.pdf
